# Supplementary material for: Abdominal fat depots associated with insulin resistance and metabolic syndrome risk factors in black African young adults
Source: BMC Public Health. 2015 Oct 5;15:1013. doi: 10.1186/s12889-015-2147-x (PMC4595061; doi:10.1186/s12889-015-2147-x)
Supplement: Additional file 2: Table S1. — Pearson’s correlation coefficients (P-values) between body fat parameters and individual metabolic traits in men. (XLS 11 kb) [file 12889_2015_2147_MOESM2_ESM.xls]

## Sheet: Sheet1
Additional file 2: Table S1. Pearson's correlation coefficients (P-values) between body fat parameters and individual metabolic traits in men
			Men (n = 36)
			fasting glucose		fasting insulin		systolic BP		Dystolic BP		total cholesterol		HDL		LDL		triglycerides
Anthropometry		Weight	0.08 (0.7)		0.45 (0.005)		0.20 (0.2)		0.16 (0.3)		0.19 (0.24)		0.001 (0.9)		0.22 (0.2)		0.24 (0.1)
		BMI	0.20 (0.2)		0.54 (0.007)		0.26 (0.08)		0.19 (0.2)		0.12 (0.5)		-0.03 (0.8)		0.20 (0.3)		0.19 (0.24)
		Waist	0.10 (0.5)		0.53 (0.001)		0.10 (0.5)		0.13 (0.4)		0.04 (0.8)		-0.09 (0.6)		0.11 (0.5)		0.11 (0.5)
		Hip	0.30 (0.07)		0.34 (0.04)		0.06 (0.7)		0.11 (0.5)		0.02 (0.9)		-0.06 (0.7)		0.05 (0.7)		-0.02 (0.9)
DEXA		Total fat mass	0.14 (0.4)		0.52 (0.001)		-0.03 (0.8)		0.02 (0.8)		-0.05 (0.7)		-0.06 (0.7)		-0.02 (0.9)		0.15 (0.4)
MRI		VAT*	0.25 (0.1)		0.41 (0.01)		-0.2 (0.2)		-0.15 (0.31)		0.005 (0.9)		-0.11 (0.5)		0.06 (0.7)		0.30 (0.06)
		SCAT†	0.33 (0.04)		0.68 (<0.0001)		0.07 (0.6)		0.13 (0.4)		-0.06 (0.7)		-0.04 (0.8)		0.01 (0.9)		0.20 (0.3)
Correlations with P-values < 0.05 are highlighted in bold
*VAT Visceral adipose tissue by MRI
†SCAT Subcutaneous adipose tissue by MRI
