# Supplementary material for: Abdominal fat depots associated with insulin resistance and metabolic syndrome risk factors in black African young adults
Source: BMC Public Health. 2015 Oct 5;15:1013. doi: 10.1186/s12889-015-2147-x (PMC4595061; doi:10.1186/s12889-015-2147-x)
Supplement: Additional file 3: Table S2. — Pearson’s correlation coefficients (P-values) between body fat parameters and individual metabolic traits in women. (XLS 11 kb) [file 12889_2015_2147_MOESM3_ESM.xls]

## Sheet: Sheet1
Additional file 3: Table S2. Pearson's correlation coefficients (P-values) between body fat parameters and individual metabolic traits in women
			Women (n = 40)
			fasting glucose		fasting insulin		systolic BP		Dystolic BP		total cholesterol		HDL		LDL		triglycerides
Anthropometry		Weight	-0.05 (0.8)		0.22 (0.2)		0.47 (0.0004)		0.28 (0.05)		-0.05 (0.7)		-0.09 (0.6)		0.01 (0.9)		-0.11 (0.5)
		BMI	0.03 (0.8)		0.24 (0.1)		0.47 (0.0003)		0.34 (0.01)		-0.05 (0.7)		-0.09 (0.5)		-0.01 (0.9)		-0.11 (0.5)
		Waist	-0.02 (0.9)		0.21 (0.2)		0.35 (0.01)		0.32 (0.02)		-0.11 (0.5)		-0.1 (0.4)		-0.01 (0.9)		-0.20 (0.2)
		Hip	0.11 (0.5)		0.28 (0.06)		0.45 (0.0007)		0.28 (0.04)		0.01 (0.9)		-0.20 (0.2)		0.08 (0.6)		-0.05 (0.7)
DEXA		Total fat mass	0.03 (0.8)		0.20 (0.3)		0.38 (0.006)		0.33 (0.01)		-0.05 (0.8)		-0.23 (0.1)		0.03 (0.9)		-0.08 (0.7)
MRI		VAT*	0.17 (0.3)		0.05 (0.7)		0.23 (0.1)		0.20 (0.1)		-0.06 (0.7)		-0.20 (0.2)		0.03 (0.9)		0.11 (0.4)
		SCAT†	0.13 (0.4)		0.18 (0.2)		0.47 (0.0005)		0.31 (0.02)		0.07 (0.6)		-0.11 (0.5)		0.11 (0.5)		-0.04 (0.8)
Correlations with P-values < 0.05 are highlighted in bold
*VAT Visceral adipose tissue by MRI
†SCAT Subcutaneous adipose tissue by MRI
